# Supplementary material for: Mechanistic Insights into Peptide Binding and Deactivation of an Adhesion G Protein-Coupled Receptor
Source: Molecules. 2023 Dec 27;29(1):164. doi: 10.3390/molecules29010164 (PMC10780249; doi:10.3390/molecules29010164)
Supplement: Supplementary file 1 [file molecules-29-00164-s001.zip]

Archive with 1 entries (1 files):
- molecules-2769469-supplementary.pdf
